# Supplementary material for: NMR Structure and Biophysical Characterization of Thermophilic Single-Stranded DNA Binding Protein from Sulfolobus Solfataricus
Source: Int J Mol Sci. 2022 Mar 13;23(6):3099. doi: 10.3390/ijms23063099 (PMC8954794; doi:10.3390/ijms23063099)
Supplement: Supplementary file 1 [file ijms-23-03099-s001.zip]

Archive with 1 entries (1 files):
- ijms-1594311-supplementary.pdf
